# Supplementary material for: Causal Effect of the Tokyo 2020 Olympic and Paralympic Games on the Number of COVID-19 Cases under COVID-19 Pandemic: An Ecological Study Using the Synthetic Control Method
Source: J Pers Med. 2022 Feb 3;12(2):209. doi: 10.3390/jpm12020209 (PMC8879008; doi:10.3390/jpm12020209)
Supplement: Supplementary file 1 [file jpm-12-00209-s001.zip]

Archive with 5 entries (5 files):
- Supplemental Figure 1.tif
- Supplemental Figure 2.tif
- Supplemental Figure 3.tif
- Supplemental Figure 4.tif
- Supplemental Table 1.pdf
